# Supplementary material for: Placental characteristics and neonatal weights among women with malaria-preeclampsia comorbidity and healthy pregnancies
Source: PLoS One. 2023 Oct 19;18(10):e0291172. doi: 10.1371/journal.pone.0291172 (PMC10586625; doi:10.1371/journal.pone.0291172)
Supplement: S1 Dataset — (ZIP) [file pone.0291172.s001.zip]

Archive with 3 entries (2 files):
- Clinical data.pdf
- __MACOSX/
- __MACOSX/._Clinical data.pdf
